# Supplementary material for: Challenges of Robust RNAi-Mediated Gene Silencing in Aedes Mosquitoes
Source: Int J Mol Sci. 2024 May 10;25(10):5218. doi: 10.3390/ijms25105218 (PMC11121262; doi:10.3390/ijms25105218)
Supplement: Supplementary file 1 [file ijms-25-05218-s001.zip]

Archive with 9 entries (9 files):
- Figure S1.pdf
- Figure S2.pdf
- Table S1.xlsx
- Table S2.xlsx
- Table S3.pdf
- Table S4.pdf
- Table S5.pdf
- Table S6.pdf
- Table S7.xlsx
