# Supplementary material for: Challenges of Robust RNAi-Mediated Gene Silencing in Aedes Mosquitoes
Source: Int J Mol Sci. 2024 May 10;25(10):5218. doi: 10.3390/ijms25105218 (PMC11121262; doi:10.3390/ijms25105218)
Supplement: Supplementary file 1 [file ijms-25-05218-s001.zip › Table S1.xlsx]

## Sheet: General summay
Approach/delivery method	"source" of RNAi molecule	Developmental stage	RNAi molecule	Targets	total replicates (biological + technical)	Total number of animals	Main results	Statistics	Reference
Oral delivery	Yeast	L1	shRNA	fez2, lrc, sem1a, control shRNA	10 to 18	1400	Lethality not higher than controls	p-values = 1.00 (sem-1a), 1.00 (fez2), 0.088 (lrc)	Figure 1a
	In vitro transcription	L1	dsRNA	beta-tubulin, eGFP	24	240	Lethality not higher than controls	p-values = 0.630, 0.882, 0.303, 0.568, 0.738, 0.597, 0.0107	Figure 2a
	Bacteria	L1	dsRNA	fez2, lrc, sem1a_E8, sem1a_E15, beta-tubulin, ache1, V-ATPase, αcop, gusA, eGFP, bact ctrl	12 to 24	3980	Lethality not higher than controls	p-value = 0.324 (Figure 2b) p-value = 0.355 (Figure 2c) p-value = 0.017 (Figure 2d)1 p-value = 0.612 (Figure 2e) p-value = 0.985 (Figure 2f)	Figure 2a-f
	Bacteria	L1	shRNA	fez2, lrc, dsx, endonucleases	2 to 3	1460	Weak lethal effect when targeting fez2 v2 in the La Réunion strain	p-value = 0.844 (Figure 5a) p-value = 0.828 (Figure 5b) p-value = 0.0489 (Figure 5b) p-value = 0.272 (Figure 5c) p-value = 0.415 (Figure 6)	Figure 5, Figure 6
Soaking	Bacterially produced and purified	L1 nenonate larvae	dsRNA	fez2, lrc, sem1a_E8, gusA, eGFP, bact ctrl, H2O	4	840	Lethality not higher than controls	p-value = 0.154 (Strain Liverpool), p-value = 0.857 (Strain Brazi)	Figure 7a, 7b
	Chemically synthesized, purchased from IDT	L1 nenonate larvae	siRNA	fez2, lrc, sem1a_E8, unspecific siRNA, H2O	3	375	Lethality not higher than controls	p-value = 0.223	Figure 7c
	In vitro transcription	L1 nenonate larvae	dsRNA	dsx, eGFP (control)	3	600	Reduced levels of the female-specific dsx transcript, no difference in the male-to-female ratio between control and dsx dsRNA treatments	p-value = 0.0000334 (Figure 8a) p-value = 0.815 (Figure 8b)	Figure 8
Injection	Bacterially produced and purified	L2 larvae	dsRNA	fez2+dye, lrc+dye, sem1a_E8+dye, gusA+dye, H2O+dye, bact ctrl+dye	3	1800	Lethality not higher than controls	p-value = 0.499	Figure 9a
	Chemically synthesized, purchased from IDT	L2, L4 Larvae	siRNA	fez2+dye, lrc+dye, sem1a+dye, unspecific siRNA+dye, H2O+dye, H2O	6	3600	Lethality not higher than controls	p-value = 0.127 (L2 larvae), p-value = 0.363 (L4 larvae)	Figures 9b, 9c
				total number of animals		14295
1 The observed p-value < 0,05 for this experiment was due to differences between two of the treatment conditions (lrc and ache1) and not to the control dsRNAs gusA or eGFP
“bact ctrl” is total RNA extracted from bacteria transformed only with the empty expression vector L4440

## Sheet: Figure 1
Figure 1A
Yeast feeding assay summary
Control				Sem1a				Fez2				Lrc
control total	starting number	final # alive		Sem1a total	starting number	final # alive		fez2 total	starting number	final # alive		lrc total	starting number	final # alive
C-1	20	17		S-1	20	19		F-1	20	20		L-1	20	18
C-2	20	16		S-2	20	19		F-2	20	17		L-2	20	18
C-1	20	19		S-1	20	20		F-1	20	11		L-1	20	17
C-2	20	19		S-2	20	20		F-2	20	9		L-2	20	10
C-1	20	19		S-1	20	17		F-1	30	23		L-1	30	8
C-2	20	20		S-2	20	18		F-2	30	23		L-2	30	15
C-1	20	18		S-1	20	18		F-3	30	23		L-3	30	19
C-2	20	20		S-2	20	19		F-1	30	23		L-1	30	25
C-1	20	17		S-1	20	16		F-2	30	26		L-2	30	23
C-2	20	18		S-2	20	16		F-3	30	26		L-3	30	21
C-1	30	25		S-1	30	27		n	260			n	260
C-2	30	23		S-2	30	25		reps	10			reps	10
C-1	30	14		S-1	30	24
C-2	30	18		S-2	30	27
C-3	30	18		S-3	30	26
C-1	30	21		S-1	30	24
C-2	30	21		S-2	30	23
C-3	30	27		S-3	30	23
n	440			n	440
reps	18			reps	18
Figure 1B	relative expression data
Control, day 3	Sem1a, day 3		Control, day 5	Sem1a, day 5		Control, pupae	Sem1a, pupae
1	1.12886		1	0.572887		1	1.26405
	0.810532			0.591409			0.767413
	1.2837						0.799634
Figure 1C	relative expression data
Control, day 3	Sem1a, day 3		Control, day 5	Sem1a, day 5		Control, pupae	Sem1a, pupae
1	1.00257		1	1.16235		1	0.907194
	0.841435			1.01049			1.0543
	0.982878			0.865882			0.748772
Figure 1D	relative expression data
Control, day 3	lrc, day 3		Control, day 5	lrc, day 5		Control, pupae	lrc, pupae
1	0.801534		1	0.663156		1	1.08231
	1.28237			0.919453			1.29896
	1.55715						1.04916
Figure 1E
Control, day 3	lrc, day 3		Control, day 5	lrc, day 5		Control, pupae	lrc, pupae
1	1.43209		1	1.68126		1	1.00647
	1.32537			1.4472			0.749633
				0.96921			0.777035
Figure 1F	relative expression data
Control, day 3	fez2, day 3		Control, day 5	fez2, day 5		Control, pupae	fez2, pupae
1	1.17609		1	0.832363		1	1.04297
	1.13212			0.742312			1.01338
	1.3688			0.684625			1.02279
Figure 1G	relative expression data
Control, day 3	fez2, day 3		Control, day 5	fez2, day 5		Control, pupae	fez2, pupae
1	0.617411		1	1.0838		1	1.31674
	0.811604			1.19733			1.25361
	0.892664			1.47054			1.27223

## Sheet: Figure 2
Figure 2A
target: EGFP IVT (1X)					target:	EGFP (1X)				target: EGFP (5X)					target: EGFP (2.5X)					target: EGFP (5X)					target: EGFP (2.5X)					target: EGFP (5X)
	Number of animals					Number of animals					Number of animals		survival (%)			Number of animals					Number of animals					Number of animals					Number of animals
	day1	day10	survival (%)			day1	day12	survival (%)			day1	day10				day1	day11	survival (%)			day1	day10	survival (%)			day1	day13	survival (%)			day1	day10	survival (%)
well 1	5	5	100		well 1	10	10	100		well 1	10	7	70		well 1	10	9	90		well 1	10	9	90		well 1	10	10	100		well 1	10	9	90
well 2	5	5	100		well 2	10	9	90		well 2	10	7	70		well 2	10	8	80		well 2	10	10	100		well 2	10	10	100		well 2	10	10	100
well 3	5	4	80		well 3	10	8	80		well 3	10	10	100		well 3	10	10	100		well 3	11	10	90.9091		well 3	10	3	30		well 3	10	4	40
well 4	5	4	80		well 4	10	7	70		well 4	10	10	100		well 4	10	10	100		well 4	10	10	100		well 4	10	10	100		well 4	10	8	80
well 5	5	5	100		well 5	10	9	90		well 5	10	10	100		well 5	10	9	90		well 5	10	7	70		well 5	10	10	100		well 5	10	6	60
well 6	5	5	100		well 6	11	10	90.9091		well 6	10	9	90		well 6	10	8	80		well 6	10	5	50		well 6	10	10	100		well 6	10	8	80
well 7	5	5	100		well 7	11	10	90.9091		well 7	10	9	90		well 7	10	10	100		well 7	10	5	50		well 7	11	5	45.4545		well 7	11	10	90.9091
well 8	5	3	60		well 8	12	11	91.6667		well 8	10	9	90		well 8	10	9	90		well 8	10	6	60		well 8	10	2	20		well 8	10	4	40
well 9	5	5	100		well 9	10	9	90		well 9	10	10	100		well 9	10	10	100		well 9	10	10	100		well 9	10	10	100		well 9	10	6	60
well 10	5	5	100		well 10	10	9	90		well 10	10	7	70		well 10	10	8	80		well 10	10	8	80		well 10	10	8	80		well 10	10	8	80
well 11	5	5	100		well 11	10	10	100		well 11	10	10	100		well 11	10	9	90		well 11	10	9	90		well 11	10	9	90		well 11	10	7	70
well 12	5	5	100		well 12	10	10	100		well 12	11	10	90.9091		well 12	10	9	90		well 12	10	9	90		well 12	10	6	60		well 12	11	6	54.5455
well 13	5	5	100																	well 1	10	10	100
well 14	5	3	60		target:	βtub 2851 (1X)				target: βtub 2851 (5X)					target: β-tub 4939 (2.5X)					well 2	10	9	90		target: βtub 2851 + βtub 4939 (2.5x)					target: βtub 2851, 4393 (5X)
well 15	5	4	80																	well 3	10	9	90
well 16	5	5	100			Number of animals					Number of animals					Number of animals				well 4	10	9	90			Number of animals					Number of animals
well 17	5	5	100			day1	day12	survival (%)			day1	day10	survival (%)			day1	day11	survival (%)		well 5	10	10	100			day1	day13	survival (%)			day1	day10	survival (%)
well 18	5	5	100		well 1	10	7	70		well 1	10	9	90		well 1	10	8	80		well 6	10	10	100		well 1	10	9	90		well 1	10	8	80
well 19	5	4	80		well 2	10	9	90		well 2	10	6	60		well 2	10	10	100		well 7	10	10	100		well 2	10	5	50		well 2	10	10	100
well 20	5	5	100		well 3	10	10	100		well 3	10	9	90		well 3	10	10	100		well 8	10	9	90		well 3	10	1	10		well 3	10	9	90
well 21	5	5	100		well 4	10	9	90		well 4	10	8	80		well 4	10	10	100		well 9	10	10	100		well 4	10	10	100		well 4	10	9	90
well 22	5	5	100		well 5	10	10	100		well 5	10	7	70		well 5	10	9	90		well 10	10	10	100		well 5	10	5	50		well 5	10	10	100
well 23	5	2	40		well 6	10	9	90		well 6	10	9	90		well 6	10	9	90		well 11	10	10	100		well 6	10	3	30		well 6	10	8	80
well 24	5	5	100		well 7	10	10	100		well 7	10	9	90		well 7	10	6	60		well 12	10	9	90		well 7	10	5	50		well 7	11	10	90.9091
					well 8	10	10	100		well 8	10	10	100		well 8	10	10	100							well 8	10	10	100		well 8	10	9	90
target: β-tub 2851 IVT (1X)					well 9	10	7	70		well 9	10	9	90		well 9	10	9	90		target: βtub 4939 (5X)					well 9	10	9	90		well 9	10	5	50
					well 10	10	8	80		well 10	10	9	90		well 10	10	8	80							well 10	10	10	100		well 10	10	10	100
	Number of animals				well 11	10	6	60		well 11	10	5	50		well 11	10	9	90			Number of animals				well 11	10	10	100		well 11	10	9	90
	day1	day10	survival (%)		well 12	10	10	100		well 12	10	10	100		well 12	10	6	60			day1	day7	survival (%)		well 12	10	8	80		well 12	10	9	90
well 1	5	3	60																	well 1	10	9	90
well 2	5	3	60																	well 2	10	9	90
well 3	5	5	100																	well 3	10	10	100
well 4	5	5	100																	well 4	10	10	100
well 5	5	5	100																	well 5	10	10	100
well 6	5	5	100																	well 6	10	10	100
well 7	6	6	100																	well 7	10	8	80
well 8	5	5	100																	well 8	10	9	90
well 9	5	5	100																	well 9	10	9	90
well 10	5	5	100																	well 10	10	9	90
well 11	6	5	83.3333																	well 11	10	9	90
well 12	5	5	100																	well 12	10	10	100
well 13	5	5	100																	well 1	10	5	50
well 14	5	5	100																	well 2	11	9	81.8182
well 15	5	5	100																	well 3	10	10	100
well 16	5	3	60																	well 4	10	8	80
well 17	5	5	100																	well 5	10	9	90
well 18	5	5	100																	well 6	10	10	100
well 19	5	5	100																	well 7	10	10	100
well 20	5	3	60																	well 8	10	6	60
well 21	5	5	100																	well 9	10	9	90
well 22	5	5	100																	well 10	10	10	100
well 23	5	5	100																	well 11	10	7	70
well 24	5	5	100																	well 12	10	7	70
Figure 2B
Orlando					Liverpool
	Initial	Pupae	Pupation			Initial	Pupae	Pupation
eGFP	21	19	90.4762		eGFP	21	16	76.1905
βtub2851	20	20	100		βtub2851	20	18	90
fez2	20	20	100		fez2	20	14	70
lrc	20	18	90		lrc	20	12	60
Sem1a_E8	20	19	95		Sem1a_E8	20	15	75
Sem1a_E15	20	19	95		Sem1a_E15	20	16	80
Ache1	20	14	70		Ache1	19	14	73.6842
VATPase	20	20	100		VATPase	20	17	85
Figure 2C
Replicate 1					Replicate 2
	initial	Final living	Survival			initial	Final living	Survival
Empty bact	30	7	23.3333		Empty bact	47	20	42.5532
eGFP	30	8	26.6667		eGFP	46	15	32.6087
fez2	30	14	46.6667		fez2	46	15	32.6087
lrc	30	2	6.66667		lrc	46	13	28.2609
sem1a_E8	30	3	10		sem1a_E8	46	8	17.3913
αCOP494	30	10	33.3333		αCOP494	46	10	21.7391
Figure 2D
Replicate 1					Replicate 2					Replicate 3
	Initial	Pupae alive	Pupation			Initial	Pupae alive	Pupation			Initial	Pupae alive	Pupation
GusA	20	18	90		GusA	20	15	75		GusA	21	18	85.7143
eGFP	20	13	65		eGFP	20	15	75		eGFP	20	11	55
ßtub	20	12	60		ßtub	20	12	60		ßtub	20	6	30
Fez2	20	11	55		Fez2	20	9	45		fez2	20	14	70
Lrc	20	15	75		Lrc	20	14	70		lrc	20	14	70
Sem1a_E8	20	16	80		Sem1a_E8	20	16	80		sem1a_E8	21	14	66.6667
Sem1a_E15	20	13	65		Sem1a_E15	20	10	50		sem1a_E15	20	8	40
Ache1	20	12	60		Ache1	20	11	55		Ache1	20	12	60
VATPase	20	12	60		VATPase	20	9	45		VATPase	20	9	45
Figure 2E
Replicate 1					Replicate 2					Replicate 3
	initial	Pupae	Pupation			initial	Pupae	Pupation			initial	Pupae	Pupation
Gus A	20	12	60		Gus A	20	9	45		Gus A	20	15	75
eGFP	20	12	60		eGFP	20	11	55		eGFP	20	15	75
βtub	20	10	50		βtub	20	11	55		βtub	20	17	85
Fez2	21	17	80.9524		Fez2	21	9	42.8571		Fez2	20	12	60
lrc	20	6	30		lrc	20	13	65		lrc	20	10	50
sem1a_E8	20	8	40		sem1a_E8	20	8	40		sem1a_E8	20	8	40
sem1a_E15	21	16	76.1905		sem1a_E15	20	9	45		sem1a_E15	20	10	50
Ache1	20	11	55		Ache1	20	10	50		Ache1	20	13	65
VATPase	20	15	75		VATPase	20	8	40		VATPase	20	13	65
Figure 2F
Replicate 1					Replicate 2
	Initial	Final living	survival (%)			Initial	Final living	survival (%)
Empty bact	40	0	0		Empty bact	46	13	28.2609
eGFP	40	1	2.5		eGFP	46	16	34.7826
fez2	40	3	7.5		fez2	46	11	23.913
lrc	40	2	5		lrc	46	22	47.8261
sem1a_E8	40	3	7.5		sem1a_E8	46	22	47.8261
αCOP494	40	3	7.5		αCOP494	46	8	17.3913

## Sheet: Figure 5
Figure 5
Species	Strain	Treatment	Replicate no.	Total L1	Pupae + adults	Larvae	Dead	Total alive (% survival)
Ae. albopictus	Montpellier	nuclease 1	1	40	22	18	0	40 (100%)
		nuclease 1	2	40	18	22	0	40 (100%)
		fez2	1	40	6	34	0	40 (100%)
		fez2 + nuclease 1	1	40	18	21	1	39 (97.5%)
		none	1	40	0	40	0	40 (100%)
		scramble	1	40	20	20	0	40 (100%)
		scramble	2	40	18	22	0	40 (100%)
Ae. aegypti	La Réunion	fez2 v1	1	40	23	2	15	25 (62.5%)
		fez2 v1 + nuclease	1	40	33	2	5	35 (87.5%)
		none	1	40	30	5	5	35 (87.5%)
		scramble	1	40	23	1	16	24 (60%)
		scramble	2	40	24	3	13	27 (67.5%)
	La Réunion	lrc	1	40	14	19	7	33 (82.5%)
		lrc	2	40	19	8	13	27 (67.5%)
		fez2 v2	1	40	12	21	7	33 (82.5%)
		fez2 v2	2	40	14	18	8	32 (80%)
		none	1	40	19	20	1	39 (97.5%)
		scramble	1	40	20	19	1	39 (97.5%)
	Liverpool	lrc	1	40	6	32	2	38 (95%)
		lrc	2	40	0	27	13	27 (67.5%)
		fez2 v2	1	45	1	44	0	45 (100%)
		fez2 v2	2	40	0	12	28	12 (30%)
		none	1	44	3	41	0	44 (100%)
		scramble	1	40	1	30	9	31 (77.5%)

## Sheet: Figure 6
Figure 6
Treatment	Replicate	No. (%) males	No. (%) females	Could not be sexed	Reached adulthood (%)	Remaining larvae/ pupae after 1 month
dsxF1 + dsxF2 + 3 nucleases	1	17 (50.0 %)	17 (50.0 %)	0	34 (68.0 %)	5
dsxF1 + dsxF2 + 3 nucleases	2	19 (54.3 %)	16 (45.7 %)	0	35 (70.0 %)	1
dsxF1 + dsxF2 + 3 nucleases	3*	12 (38.7 %)	19 (61.3 %)	0	31 (62 %)	0
dsxF1 + dsxF2 + 3 nucleases	4*	11 (45.7%)	19 (54.3%)	5	35 (70%)	0
dsxF1 + dsxF2 + 3 nucleases	5*	13 (40.0%)	21 (60.0%)	1	35 (70%)	0
none	1	12 (60.0 %)	8 (40.0%)	0	20 (40.0 %)	15
none	2*	14 (50.0%)	14 (50.0%)	2	30 (60%)	0
scramble	1	18 (56.3 %)	14 (43.8%)	0	32 (64.0 %)	2
scramble	2	14 (48.3 %)	15 (51.7%)	0	29 (58.0 %)	2
scramble	3*	13 (35.1%)	24 (64.9 %)	0	37 (74.0 %)	0

## Sheet: Figure 7
Figure 7A
Soaking L1 4h dsRNA, Liverpool strain
Replicate 1					Replicate 2
	Initial	Total (pupae) alive	survival (%)			Initial	Total (pupae) alive	survival (%)
H2O	30	29	96.6667		H2O	30	28	93.3333
GusA 1500	30	26	86.6667		GusA 1500	30	30	100
eGFP 1500	32	31	96.875		eGFP 1500	31	30	96.7742
fez 500	30	27	90		fez 500	30	23	76.6667
fez 1000	30	27	90		fez 1000	30	29	96.6667
fez 1500	30	29	96.6667		fez 1500	30	29	96.6667
lrc 500	30	26	86.6667		lrc 500	30	27	90
lrc 1000	30	29	96.6667		lrc 1000	30	23	76.6667
lrc 1500	30	27	90		lrc 1500	30	26	86.6667
Sem 1500	30	27	90		Sem 1500	30	24	80
Figure 7B
Soaking L1 4h dsRNA, Brazil strain
Replicate 1					Replicate 2
	Initial	Total (pupae) alive	survival (%)			Initial	Total (pupae) alive	survival (%)
gusA dsRNA 1500	25	25	100		gusA dsRNA 1500	30	28	93.3333
fez2 dsRNA 1500	29	26	89.6552		fez2 dsRNA 1500	31	31	100
lrc dsRNA 1500	30	29	96.6667		lrc dsRNA 1500	32	29	90.625
sem1a dsRNA 1500	30	28	93.3333		sem1a dsRNA 1500	30	28	93.3333
Figure 7C
Soaking L1 4h siRNA, Liverpool strain
Replicate 1					Replicate 2					Replicate 3
	initial	Total (pupae) alive	survival (%)			initial	Total (pupae) alive	survival (%)			initial	Total (pupae) alive	survival (%)
ddH2O	25	23	92		ddH2O	25	22	88		ddH2O	25	20	80
ctrl siRNA	25	24	96		ctrl siRNA	25	18	72		ctrl siRNA	25	15	60
fez2 siRNA	26	26	100		fez2 siRNA	25	15	60		fez2 siRNA	25	13	52
lrc siRNA	25	7	28		lrc siRNA	25	18	72		lrc siRNA	25	18	72
sem1a siRNA	25	21	84		sem1a siRNA	25	12	48		sem1a siRNA	25	17	68

## Sheet: Figure 8
Figure 8A				Figure 8B - male to female ratio data
Fold change expression				Control soaking result					Dsx soaking result
Control	dsx soaking			replicate	number of females	number of males	male ratio		replicate	number of females	number of males	male ratio
1.07773	0.582165			control-1	38	49	0.563218		dsx-1	18	33	0.647059
0.849096	0.576143			control-2	24	29	0.54717		dsx-2	42	68	0.618182
1.08674	0.911617			control-3	22	38	0.633333		dsx-3	29	41	0.585714
0.946948	0.702709			control-4	11	39	0.78		dsx-4	25	51	0.671053
1.12807	0.686104			control-5	17	39	0.696429		dsx-5	65	73	0.528986
0.985243	0.436333			control-6	24	33	0.578947
0.936079	0.227904			control-7	47	57	0.548077
0.92251	0.259643
	0.384723
	0.313076
	0.180467
Average control	Average dsx soaking
0.991552	0.478262

## Sheet: Figure 9
Figure 9A
Injections L2 dsRNA
Replicate 1					Replicate 2					Replicate 3
	Initial	Total pupae alive	survival (%)			Initial	Total pupae alive	survival (%)			Initial	Total pupae alive	survival (%)
ddH2O + color dye	88	44	50		ddH2O + color dye	88	40	45.4545		ddH2O + color dye	88	59	67.0455
fez2 dsRNA + color dye	88	39	44.3182		fez2 dsRNA + color dye	88	38	43.1818		fez2 dsRNA + color dye	88	50	56.8182
lrc dsRNA + color dye	88	39	44.3182		lrc dsRNA + color dye	88	50	56.8182		lrc dsRNA + color dye	88	37	42.0455
sem1a dsRNA + color dye	88	49	55.6818		sem1a dsRNA + color dye	88	58	65.9091		sem1a dsRNA + color dye	88	38	43.1818
Gus A dsRNA (ctrl) + color dye	88	47	53.4091		Gus A dsRNA (ctrl) + color dye	88	52	59.0909		Gus A dsRNA (ctrl) + color dye	88	32	36.3636
Coextract empty bact + dye	88	40	45.4545		Coextract empty bact + dye	88	57	64.7727		Coextract empty bact + dye	88	37	42.0455
Figure 9B
Injections of L2 Liverpool with siRNA at 1000 ng/µL
Replicate 1					Replicate 2					Replicate 3
	Initial	Total pupae alive	survival (%)			Initial	Total pupae alive	survival (%)			Initial	Total pupae alive	survival (%)
ddH2O + color dye	88	43	48.8636		ddH2O + color dye	98	62	63.2653		ddH2O + color dye	88	22	25
fez2 siRNA + color dye	88	33	37.5		fez2 siRNA + color dye	88	36	40.9091		fez2 siRNA + color dye	88	20	22.7273
lrc siRNA + color dye	88	24	27.2727		lrc siRNA + color dye	88	46	52.2727		lrc siRNA + color dye	88	15	17.0455
sem1a siRNA + color dye	88	43	48.8636		sem1a siRNA + color dye	88	46	52.2727		sem1a siRNA + color dye	88	25	28.4091
ctrl siRNA + color dye	88	30	34.0909		ctrl siRNA + color dye	88	58	65.9091		control siRNA + color dye	88	25	28.4091
ddH2O	88	52	59.0909		ddH2O	88	54	61.3636		ddH2O	88	37	42.0455
Figure 9C
injections L4 siRNA 1000 ng/µL
Replicate 1					Replicate 2					Replicate 3
	Initial	Total pupae alive	survival (%)			Initial	Total pupae alive	survival (%)			Initial	Total pupae alive	survival (%)
ddH2O + color dye	100	77	77		ddH2O + color dye	100	82	82		ddH2O + color dye	100	87	87
fez2 siRNA + color dye	100	66	66		fez2 siRNA + color dye	100	85	85		fez2 siRNA + color dye	100	84	84
lrc siRNA + color dye	93	75	80.6452		lrc siRNA + color dye	100	81	81		lrc siRNA + color dye	100	82	82
sem1a siRNA + color dye	100	80	80		sem1a siRNA + color dye	100	87	87		sem1a siRNA + color dye	90	62	68.8889
ctrl siRNA + color dye	100	81	81		ctrl siRNA + color dye	100	80	80		ctrl siRNA + color dye	100	83	83
ddH2O	100	84	84		ddH2O	100	86	86		ddH2O	110	94	85.4545
Figure 9D - relative expression data
qPCR L2 Ae aegypti Liverppol injected with dsRNA, collected 24h after injection
Replicate 1					Replicate 2
	fez2	lrc	sem1a_E8			fez2	lrc	sem1a_E8
control (Gus A dsRNA) + dye	1	1	1		control (Gus A dsRNA) + dye	1	1	1
dsRNA + dye	0.874118	0.817866	0.837454		dsRNA + dye	0.892521	1.66013	0.80702
ddH2O + dye	1.03546	1.1246	1.40791		ddH2O + dye	0.514211	0.945321	1.06575
Coextract empty bact + dye	0.946982	0.923669	1.59488		Coextract empty bact + dye	0.508625	1.12251	0.983792
Figure 9E - relative expression data
qPCR L4 Ae aegypti Liverppol injected with siRNA, collected 24h after injection
Replicate 1					Replicate 2
	fez2	lrc	sem1a			fez2	lrc	sem1a
control (siRNA control sequence) + dye	1	1	1		control (siRNA control sequence) + dye	1	1	1
siRNA + dye	1.40266	0.906818	1.26193		siRNA + dye	1.05928	1.49045	0.853476
ddH2O + dye	1.45868	0.931595	0.986136		ddH2O + dye	1.1759	1.49462	0.732184
ddH2O	1.13555	1.2764	1.19868		ddH2O	1.194	1.11996	0.899854
Figure 9D
qPCR L2 Ae aegypti Liverppol injected with dsRNA, collected 24h after injection
R1					Average
	fez2	lrc_E1	sem1a_E8			fez2	lrc_E1	sem1a_E8
control (Gus A dsRNA)	1	1	1		control (Gus A dsRNA)	1	1	1
dsRNA	0.874118	0.817866	0.837454		dsRNA	0.883319	1.239	0.822237
ddH2O + dye	1.03546	1.1246	1.40791		ddH2O + dye	0.774838	1.03496	1.23683
Coextract empty bact	0.946982	0.923669	1.59488		Coextract empty bact	0.727804	1.02309	1.28934
handling	1.13481	0.924798	1.41261		handling	1.06374	0.960799	1.15202
R2					Stdevs
	fez2	lrc_E1	sem1a_E8			fez2	lrc_E1	sem1a_E8
control (Gus A dsRNA)	1	1	1		control (Gus A dsRNA)	0	0	0
dsRNA	0.892521	1.66013	0.80702		dsRNA	0.013013	0.595569	0.0215199
ddH2O + dye	0.514211	0.945321	1.06575		ddH2O + dye	0.368581	0.126772	0.241944
Coextract empty bact	0.508625	1.12251	0.983792		Coextract empty bact	0.309966	0.1406	0.432107
handling	0.992661	0.996799	0.891422		handling	0.100514	0.0509126	0.368538
