# Supplementary material for: Challenges of Robust RNAi-Mediated Gene Silencing in Aedes Mosquitoes
Source: Int J Mol Sci. 2024 May 10;25(10):5218. doi: 10.3390/ijms25105218 (PMC11121262; doi:10.3390/ijms25105218)
Supplement: Supplementary file 1 [file ijms-25-05218-s001.zip › Table S2.xlsx]

## Sheet: General information Table S2
Table S2
Sequences used in this study. All sequences listed here are shown in 5’ --> 3’ direction.
Primer melting temperatures were determined with Geneious software, which uses a modified version of Primer3 2.3.7 (Formula: SantaLucia 1998)
References
19.	Whyard, S.; Erdelyan, C. N.; Partridge, A. L.; Singh, A. D.; Beebe, N. W.; Capina, R., Silencing the buzz: a new approach to population suppression of mosquitoes by feeding larvae double-stranded RNAs. Parasit. Vectors 2015, 8, 96
31.	Hapairai, L. K.; Mysore, K.; Chen, Y.; Harper, E. I.; Scheel, M. P.; Lesnik, A. M.; Sun, L.; Severson, D. W.; Wei, N.; Duman-Scheel, M., Lure-and-kill yeast interfering RNA larvicides targeting neural genes in the human disease vector mosquito Aedes aegypti. Scientific reports 2017, 7, (1), 13223.
35.	Mysore, K.; Li, P.; Wang, C.-W.; Hapairai, L. K.; Scheel, N. D.; Realey, J. S.; Sun, L.; Severson, D. W.; Wei, N.; Duman-Scheel, M., Characterization of a broad-based mosquito yeast interfering RNA larvicide with a conserved target site in mosquito semaphorin-1a genes. Parasites & Vectors 2019, 12, (1), 256.
36.	Singh, A. D.; Wong, S.; Ryan, C. P.; Whyard, S., Oral delivery of double-stranded RNA in larvae of the yellow fever mosquito, Aedes aegypti: implications for pest mosquito control. J. Insect Sci. 2013, 13, 69.
63.	Haugen, M.; Flannery, E.; Tomchaney, M.; Mori, A.; Behura, S. K.; Severson, D. W.; Duman-Scheel, M., Semaphorin-1a is required for Aedes aegypti embryonic nerve cord development. PLoS One 2011, 6, (6), e21694.

## Sheet: Table S2A
Table S2A. Primers for producing templates for dsRNA synthesis by in vitro transcription (IVT). Gene-specific parts of the primers are shown; a T7 promoter and linker sequence (ccctttaatacgactcactatagggagaa) was added to the 5’ end of each primer for IVT. Capital “F” and “R” denote forward and reverse primers, respectively. btub and and gusA primers were used for the projects at Justus Liebig Uni…
Species	purpose	Target / Gene symbol	mRNA	Primer Name	Primer sequence	Primer length (bp)	%GC	Hairpin Tm (°C)	Tm (°C)	Amplicon length
Escherichia coli	IVT of dsRNA	beta-glucuronidase / uidA [36]	NP_416134.1	886_Ecoli-gusA-dsF for IVT	TGGTCCGTCCTGTAGAAACC	20	55.0	37.1	59.0	1866
				887_Ecoli-gusA-dsR for IVT	CCCCACCGAGGCTGTAGC	18	72.2	41.1	62.2
Aedes aegypti		tubulin beta-1 chain / LOC5576244 (AAEL002851) [36]	XM_001655975.2	884_Aae-btub-dsF for IVT (AAEL002851)	GGAAATCATCTCCGACGAAC	20	50.0	None	56.3	786
				885_Aae-btub-dsR for IVT (AAEL002851)	CACGGTACTGTTGCGATCC	19	57.9	None	58.6
		doublesex / dsx (AAEL009114) [19]	XM_021837269.1	dsDSX2-F	GCAAATGCTGTTTAACGATAATAG	24	33.3	38.2	55.3	462
				dsDSX2-R	CGGAGCCGTTTGGCAACGG	19	68.4	65.5	64.8
Aequorea victoria		green fluorescent protein		dsGFP-F	GGAGAAGAACTTTTCACTGGAGTTG	25	44.0	34.0	60.0	411
				dsGFP-R	TTTGTGTCCGAGAATGTTTCCATCT	25	40.0	None	61.0

## Sheet: Table S2B
Table S2B. Primers for producing L4440 dsRNA expression plasmids, for dsRNA production by the bacterial strain HT115 DE3. Gene-specific parts are shown in uppercase letters, sequences added to the 5’ end for cloning into L4440 plasmid are shown in lowercase letters. Sequences used for projects at Justus Liebig University Giessen.
Species	purpose	Target / Gene symbol	mRNA	Primer Name	Primer sequence (with extension)	Primer length (bp)	%GC	Hairpin Tm (°C)	Tm (°C)	Amplicon length
Aequorea victoria	dsRNA L4440 bacterial expression vector cloning	enhanced green fluorescent protein		P1022_EGFP_dsRNA_for	tacaagcttACCACATGAAGCAGCACGAC	29	48.3	48.5	67.3	476
				p1023_egfp_dsrna_rev	atagagctcgtccatgccgagagtgatc	28	53.6	51.5	67.4
Escherichia coli		beta-glucuronidase / uidA [36]	NP_416134.1	P1267_Ecoli-gusA F2	agatgggcccTGGTCCGTCCTGTAGAAACC	30	56.7	55.7	71.2	1866
				P1268_Ecoli-gusA R2	agatgcggccgcCCCCACCGAGGCTGTAGC	31	64.5	51.6	76.3
Aedes aegypti		tubulin beta chain / LOC5565681 (AAEL004939) [19]	XM_001650004.2	P1297_Aae-btub-F AAEL004939	agatgggcccTATCCTGGGCAGCTGAACTC	30	60.0	52.3	72.1	308
				P1298_Aae-btub-R AAEL004939	agatgcggccgcCAATGCGAGAAGGTACCGTG	30	73.3	51.1	79.3
		tubulin beta-1 chain / LOC5576244 (AAEL002851) [36]	XM_001655975.2	P1299_Aae-btub-dsRNA-F3 AAEL002851	agatgggcccGGAAATCATCTCCGACGAAC	30	60.0	65.9	72.2	786
				P1300_Aae-btub-dsRNA-R3 AAEL002851	agatgcggccgcCACGGTACTGTTGCGATCC	32	62.5	64.5	76.0
		coatomer subunit alpha / LOC5577214 (AAEL015001)	XM_001663259.2	P1569_ aCOP-E6-for1	atagggcgaattgggtacCAAGGGCTTCTACGCTGTTC	38	52.6	67.5	67.5	494
				p1570_ aCOP-E6-rev1	agatctgatatcatcgatgTTTCCATCTGAAGTCCGACC	39	43.6	40.2	63.1
		Semaphorin-1a / LOC5575438 (AAEL002653) [35]	XM_021844665.1, XM_021844666.1	P1693_sem1a-E15-dsfor1	atagggtaccGGTGATAATTATCGTCGCGGT	31	48.4	64.8	68.4	51
				P1694_sem1a-E15-dsrev1	ataggagctcTTTCACGCTTCTCGTTGTTGAG	32	46.9	52.3	68.0
		Semaphorin-1a / LOC5575438 (AAEL002653) [35]	XM_021844665.1, XM_021844666.1 , XM_021844668.1, XM_021844667.1, XM_021844669.1	P1695_sem1a-E8-dsfor1	atagggtacCCATCAAAACGGTGAATGCAGA	31	45.2	62.4	67.7	131
				P1696_sem1a-E8-dsrev2	ataggagctcCGTATTGCATGGTTCTAACGA	31	45.2	42.1	67.1
		fasciculation and elongation protein zeta-2 / LOC5569012 (AAEL007292) [31]	XM_021849792.1	P1697_fez2-E1-dsfor1c	atagggtaccATTTCGGAAACATTTTACCAATCG	34	38.2	63.0	65.6	171
				P1698_fez2-E1-dsrev	ataggagctcGAATCAATGCGTGCATATCCA	31	45.2	45.9	67.8
		leukocyte receptor cluster member 8 homolog / LOC5569340 (AAEL007548; AAEL007550) [31]	XM_001658387.2	P1699_lrc-E1-dsfor1	atagggtaccCGGGAATTGTCGGAAGTATC	30	50.0	62.4	67.0	166
				P1700_lrc-E1-dsrev1c	ataggagctcTCGAACCGGACTTATTGCC	29	51.7	None	67.6
		acetylcholinesterase / LOC5578456 (AAEL000511)	all predicted transcript variants	P1737_ache1-E3-dsfor1	atagggtaccACCTACCACTGGCTAGCGAAC	31	54.8	63.0	69.9	171
				P1738_ache1-E3-dsrev1	ataggagctcACGATGCGACAAAGCTCACT	30	50.0	45.4	69.3
		V-type proton ATPase subunit E2 / LOC5575718 (AAEL012035)	XM_011495264.2	P1739_VATPaseE-E5_dsfor1	atagggtaccCTCATGGAAGCCAATGTGGT	30	50.0	62.4	68.7	151
				P1740_VATPaseE-E5-dsrev1	ataggagctcCATCGGCTGGCAAATAGAAG	30	50.0	45.5	67.8

## Sheet: Table S2C
Table S2C. Sequences of the forward (F) and reverse (R) oligos used for cloning PJet-shRNA expression vectors for shRNA production by HT115 DE3 bacteria. The shRNA and reverse complement sequences are shown in uppercase letters, the hairpin sequence is shown in lowercase and underlined letters. Four base pair overhangs used for cloning are shown in lowercase letters. Sequences used for projects a…
Species	purpose	Target / Gene symbol	mRNA	Primer Name	Primer sequence (with extension)	Primer length (bp)	%GC	Hairpin Tm (°C)	Tm (°C)	Amplicon length
Aedes albopictus	shRNA PJet bacterial expression vector cloning	Fez2	(XM_019709180.1)	Aal Fez2 F	aatgCATGATGACTAAAGCAGAAATCAaagttctctTGATTTCTGCTTTAGTCATCATG	59	39.0	30.2	67.2	63
				Aal Fez2 R	ctcaCATGATGACTAAAGCAGAAATCAagagaacttTGATTTCTGCTTTAGTCATCATG	59	40.7	42.9	67.1
		Nuclease 1	(XM_019679594.1)	Aal nuclease 1 F	aatgGGTAGGATTTCTGACTTACATTGaagttctctTCGTCAATTTCCTTGATGACCTC	59	39.0	40.0	67.0	63
				Aal nuclease 1 R	ctcaGGTAGGATTTCTGACTTACATTGagagaacttTCGTCAATTTCCTTGATGACCTC	59	40.7	35.9	67.0
		Nuclease 2	(XM_019701402.1)	Aal nuclease 2 F	aatgGGGTAAAGAATTCAACACCAAGCaagttctctTTCACTCCTAGCTCCGAGCAAT	58	43.1	39.6	69.8	62
				Aal nuclease 2 R	ctcaGGGTAAAGAATTCAACACCAAGCagagaacttTTCACTCCTAGCTCCGAGCAAT	58	44.8	41.1	69.7
		Nuclease 3	(XM_019683641.1)	Aal nuclease 3 F	aatgCGAGTATCAGCTGAAATTGAATGaagttctctCGCCACCGCAAGAGGTACTTGT	58	44.8	38.4	70.7	62
				Aal nuclease 3 R	ctcaCGAGTATCAGCTGAAATTGAATGagagaacttCGCCACCGCAAGAGGTACTTGT	58	46.6	41.4	70.5
		dsxF1	(MF682531.1)	Aal dsxF1 F	aatgCAAGCCGTGGTAAATGAATACTCaagttctctCAATGTAAGTCAGAAATCCTACC	59	39.0	30.2	67.2	63
				Aal dsxF1 R	ctcaCAAGCCGTGGTAAATGAATACTCagagaacttCAATGTAAGTCAGAAATCCTACC	59	40.7	42.9	67.1
		dsxF2	(MF682532.1)	Aal dsxF2 F	aatgGAAGTGCAAATGCTGTTCAACAAaagttctctGCTTGGTGTTGAATTCTTTACCC	59	39.0	42.5	68.6	63
				Aal dsxF2 R	ctcaGAAGTGCAAATGCTGTTCAACAAagagaacttGCTTGGTGTTGAATTCTTTACCC	59	40.7	41.4	68.6
Aedes aegypti		Fez2 v1	(XM_021849792.1)	Aae Fez2 v1 F	aatgGAGGTCATCAAGGAAATTGACGAaagttctctCATTCAATTTCAGCTGATACTCG	59	39.0	45.3	67.4	63
				Aae Fez2 v1 R	ctcaGAGGTCATCAAGGAAATTGACGAagagaacttCATTCAATTTCAGCTGATACTCG	59	40.7	50.4	67.4
		Nuclease	(XM_001653429.2)	Aae Nuclease F	aatgACAAGTACCTCTTGCGGTGGCGaagttctctATATTTATCTGACTTGCTTCTCC	58	43.1	48.6	68.6	62
				Aae Nuclease R	ctcaACAAGTACCTCTTGCGGTGGCGagagaacttATATTTATCTGACTTGCTTCTCC	58	44.8	57.5	68.8
		Fez2 v2 [31]	(XM_021849792.1)	Aae Fez2 v2 F	aatgCTAGCATCATCTTCCGACCGAACCAaagttctctTAATATTTATCTGACTTGCTTCT	61	37.7	74.1	74.1	65
				Aae Fez2 v2 R	ctcaCTAGCATCATCTTCCGACCGAACCAagagaacttTAATATTTATCTGACTTGCTTCT	61	39.3	74.8	74.8
		Lrc [31]	(XM_001658387.2)	Aae Lrc F	aatgGTATCAGTCAGTATCAGAACCAGAAaagttctctGGAATTTTTCAAACCTGACTTCT	61	36.1	73.4	73.4	65
				Aae Lrc R	ctcaGTATCAGTCAGTATCAGAACCAGAAagagaacttGGAATTTTTCAAACCTGACTTCT	61	37.7	74.1	74.1
Both		No target (unspecific sequence « scramble »)		Scramble F	aatgGTATAGTATAGTATACCGTATAAaagttctctTAGGGAATTTTTCAAACCTGACT	59	30.5	45.1	62.8	63
				Scramble R	ctcaGTATAGTATAGTATACCGTATAAagagaacttTAGGGAATTTTTCAAACCTGACT	59	32.2	36.0	62.8

## Sheet: Table S2D
Table S2D. qPCR primers. dsx and rps6 primers were used for the projects at Michigan State University, all others for projects at Justus Liebig University Giessen.
Species	purpose	Target / Gene symbol	Primer Name	Primer sequence (with extension)	Primer length (bp)	%GC	Hairpin Tm (°C)	Tm (°C)	Amplicon length				Chromosome 2, NC_035108.1 (147296162..147302740)
Aequorea victoria	qPCR	enhanced green fluorescent protein	P1712_EGFP_qPCR_F	AAGTTCATCTGCACCACCGG	20	55.0	None	60.6	81
			P1713_EGFP_qPCR_R	GAAGCACTGCACGCCGTAG	19	63.2	None	61.7
Aedes aegypti		ribosomal protein S17 / LOC110680939 (AAEL004175)	P1512_RPS17_FW	AAGAAGTGGCCATCATTCCA	20	45.0	None	57.1	200				NW_018735625.1 (5821..12437)	AaeL_AAEL004175, AAEL004175
			P1513_RPS17_REV	GGTCTCCGGGTCGACTTC	18	66.7	None	59.1
		sem1a / LOC5575438	P1759_Sem1a_qPCR_F1	GAGATCACGCTGCCTGTCC	19	63.2	None	60.5	131
			P1760_Sem1a_qPCR_R1	GCTGATCATGTCGTTGCCG	19	57.9	None	59.7
		fez2 / LOC5569012 (AAEL007292)	P1761_fez2_qPCR_F1	TGCAGTGTCCAGGTTATACGG	21	52.4	None	59.8	76
			P1762_fez2_qPCR_R1	CCAGTGGCGGTTACAAGC	18	61.1	None	58.7
		lrc / LOC5569340 (AAEL007548)	P1763_Irc_qPCR_R1	CGTTCGGTCGGAGTGAGAG	19	63.2	None	59.9	110
			P1764_Irc_qPCR_F1	GGAGGCGAGAACATATTGGAG	21	52.4	None	58.2
		doublesex / dsx (AAEL009114)	qPCR-Aae.DSX2-F	CTCTTCAATCGTTTCCGACA	20	45.0	47.6	55.8	140
			qPCR-Aae.DSX2-R	CAGTGTCTGTGTCTGCTGGA	20	55.0	None	59.6
		ribosomal protein S6 / LOC5563590 (AAEL000032)	qPCR-Aae.RPS6-F	GAAGTTGAACGTATCGTTTC	20	40.0	50.3	52.7	118
			qPCR-Aae.RPS6-R	GAGATGGTCAGCGGTGATTT	20	50.0	34.4	58.0

## Sheet: Table S2E
Table S2E. Sequences of shRNAs used for feeding Ae. aegypti with shRNA-expressing yeasts; siRNA sequence and complement are underlined; hairpin loop sequence is denoted by bold letters; lowercase sequences were used for PCR amplification and cloning into the pRS426 shuttle vector; projects at Justus Liebig University Giessen.
Target	shRNA sequence
lrc shRNA LOC5569340 (AAEL007548) [31]	ctgcatggagatgggatccGTATCAGTCAGTATCAGAACCAGAATCAAGAGTTCTGGTTCTGATACTGACTGATACTTTTTTctcgagctgcatggagat
sem1a shRNA LOC5575438 [35]	ctgcatggagatgggatccATTATCGTCGCGGTGACGGATTTCAAGAGAATCCGTCACCGCGACGATAATTTTTTTctcgagctgcatggagat
fez2 shRNA LOC5569012 (AAEL007292) [31]	ctgcatggagatgggatccCTAGCATCATCTTCCGACCGAACCATCAAGAGTGGTTCGGTCGGAAGATGATGCTAGTTTTTTctcgagctgcatggagat
Universal control [35]	ctgcatggagatgggatccGAAGAGCACUGAUAGAUGUUAGCGUTCAAGAGACGCTAACATCTATCAGTGCTCTTCTTTTTTctcgagctgcatggagat

## Sheet: Table S2F
Table S2F. shRNA target sequences used for feeding of Ae. aegypti and Ae. albopictus L1 larvae with shRNA-expressing bacteria. Consistency of target sequences in all tested strains were controlled by Sanger sequencing; projects at ASTRE, CIRAD, Montpellier.
Species	Target (NCBI identifier or literature reference)	Target sequence
Aedes albopictus	fez2 (XM_019709180.1)	CATGATGACTAAAGCAGAAATCA
	nuclease 1 (XM_019679594.1)	GGTAGGATTTCTGACTTACATTG
	nuclease 2 (XM_019701402.1)	GGGTAAAGAATTCAACACCAAGC
	nuclease 3 (XM_019683641.1)	CGAGTATCAGCTGAAATTGAATG
	dsxF1 (MF682531.1)	CAAGCCGTGGTAAATGAATACTC
	dsxF2 (MF682532.1)	GAAGTGCAAATGCTGTTCAACAA
Aedes aegypti	fez2 v1 (XM_021849792.1)	GAGGTCATCAAGGAAATTGACGA
	fez2 v2 [31]	CTAGCATCATCTTCCGACCGAACCA
	lrc [31]	GTATCAGTCAGTATCAGAACCAGAA
	nuclease (XM_001653429.2)	ACAAGTACCTCTTGCGGTGGCG
-	No target (unspecific sequence « scramble »)	GTATAGTATAGTATACCGTATAA

## Sheet: Table S2G
Table S2G. siRNA sequences used for Ae. aegypti injection and soaking experiments; siRNAs were purchased from Integrated DNA Technologies Ltd.; projects at Justus Liebig University Giessen.
Target	siRNA target sequence
fez2; LOC5569012 (AAEL007292) [31]	CTAGCATCATCTTCCGACCGAACCA
lrc; LOC5569340 (AAEL007548) [31]	GTATCAGTCAGTATCAGAACCAGAA
sem1a; LOC5575438 (AAEL007548; AAEL007550) [35]	ATTATCGTCGCGGTGACGGATT

## Sheet: Table S2H
Table S2H. dsRNA sequences designed to contain the published potent siRNA sequences [31, 35, 63 ] shown in bold; projects at Justus Liebig University Giessen.
Species	Target	dsRNA sequence	dsRNA length
Aedes aegypti	lrc [31]	CGGGAATTGTCGGAAGTATCAGTCAGTATCAGAACCAGAACCTCCGAAGCAGCAGTCCTCCCAACGGCTTCGGTCGAAACAGTCAAAATTTCACTCGCAAAAGCGGTAATTCCGTGGGGACTCCGCATTCGCTTGGATCTCGCCTAGGCAATAAGTCCGGTTCGA	165
	sem1a exon 8 [63]	CATCAAAACGGTGAATGCAGAATCAGCCGACTCCAACAAGAAGGTCACCTCGGTTGTCATCGAGGAGATCGATGCTCTTCCAACTAGTGAACCGGTGCGGAGCTTGGAAATCGTTAGAACCATGCAATACG	131
	sem1a exon 15 [35]	GGTGATAATTATCGTCGCGGTGACGGATTCTCAACAACGAGAAGCGTGAAA	51
	fez2 [31]	ATTTCGGAAACATTTTACCAATCGATTGGTCAAAAACGTACGCGAGACAAATGCATGTACCGGCACTGAAACTAGCATCATCTTCCGACCGAACCAACTACAATGACATTCAAGATCTTAGCTCCGAAGATGAGGCCGTTGCTAACGATTTGGATATGCACGCATTGATTC	171
