# Supplementary material for: Challenges of Robust RNAi-Mediated Gene Silencing in Aedes Mosquitoes
Source: Int J Mol Sci. 2024 May 10;25(10):5218. doi: 10.3390/ijms25105218 (PMC11121262; doi:10.3390/ijms25105218)
Supplement: Supplementary file 1 [file ijms-25-05218-s001.zip › Table S7.xlsx]

## Sheet: inj. and eGFP phenotype numbers
Supplemental Table S7A: Overview of injection and screening data of bacterially expressed and purified eGFP dsRNA into embryos of the V19 transgenic line carrying a GFP fluorescent marker. Listed are the number of injected embryos, the number of larvae hatched from the injected embryos, the number of larvae showing weak or strong GFP fluorescence in the L2 to L4 larval stage (weak / strong GFP PT…
injection 1
	embryos	larvae hatched	weak GFP PT	strong GFP PT	frozen weak	frozen strong	qPCR weak	qPCR strong
ddH2O	215	19	0	19	0	16	0	6
bacterial extract	552	16	0	16	0	13	0	5
eGFP dsRNA	556	17	9	6	8	5	8	5
injection 2
	embryos	larvae hatched	weak GFP PT	strong GFP PT	frozen weak	frozen strong	qPCR weak	qPCR strong
bacterial extract	76	4	0	4	0	1	0	1
eGFP dsRNA	513	15	12	0	12	0	12	0

## Sheet: fold change eGFP transcr. level
Supplemental Table S7B: Results of the RT-qPCR analysis of the embryonic injections with eGFP dsRNA into the eGFP-expressing transgenic line V19. Shown are the fold changes of eGFP transript levels in eGFP-dsRNA-injected indivial larvae compared to the bacterial extract and water controls. Fold changes were calculated with the ddCt method (according to Livak et al. 2001). For this, dCt values wer…
eGFP dsRNA weak GFP fluoresence phenotype					eGFP dsRNA strong GFP fluoresence phenotype
sample name	fold change eGFP expr	avg	stdev		sample name	fold change eGFP expr	avg	stdev
eGFP 1	0.147609	0.324324	0.202937		eGFP 22	0.343359	0.379385	0.160637
eGFP 2	0.257507				eGFP 23	0.417607
eGFP 3	0.441247				eGFP 24	0.357157
eGFP 4	0.431345				eGFP 25	0.241042
eGFP 5	0.302721				eGFP 26	0.241674
eGFP 6	0.243753				eGFP 27	0.675468
eGFP 7	0.519742
eGFP 8	0.623714
eGFP 9	0.804121
eGFP 10	0.323435
eGFP 11	0.424325
eGFP 12	0.210772
eGFP 13	0.684747
eGFP 14	0.227941
eGFP 15	0.106771
eGFP 16	0.0320301
eGFP 17	0.0954791
eGFP 18	0.210282
eGFP 19	0.338487
eGFP 20	0.228547
eGFP 21	0.156221
ddH2O and bacterila extract control strong GFP fluorescence phenotype
sample name	fold change eGFP expr	avg	stdev
H2O ctrl 1	0.94362	1.11952	0.539571
H2O ctrl 2	0.488776
H2O ctrl 3	0.423641
H2O ctrl 4	0.81082
H2O ctrl 5	0.83592
Bact. ctrl 1	0.992536
Bact. ctrl 2	1.86316
Bact. ctrl 3	0.814585
Bact. ctrl 4	1.78271
Bact. ctrl 5	1.89582
Bact. ctrl 6	1.46309
